# Supplementary material for: Modulation of the Mas-Related G Protein-Coupled Receptor X2 (MRGPRX2) by Xenobiotic Compounds and Its Relevance to Human Diseases
Source: J Xenobiot. 2024 Mar 13;14(1):380–403. doi: 10.3390/jox14010024 (PMC10971035; doi:10.3390/jox14010024)
Supplement: Supplementary file 1 [file jox-14-00024-s001.zip]

Archive with 1 entries (1 files):
- jox-2877449-supplementary.xlsx
