# Supplementary material for: Modulation of the Mas-Related G Protein-Coupled Receptor X2 (MRGPRX2) by Xenobiotic Compounds and Its Relevance to Human Diseases
Source: J Xenobiot. 2024 Mar 13;14(1):380–403. doi: 10.3390/jox14010024 (PMC10971035; doi:10.3390/jox14010024)
Supplement: Supplementary file 1 [file jox-14-00024-s001.zip › jox-2877449-supplementary.xlsx]

## Sheet: extraction TCMS
References	first author	year of publication	ligand	ligand type	ligand type2	receptor tested	experimental model used	read-out system (experimental assay)	mechnism/process tested	RESULTS	Control	remarks
43	Jia Q	2022	sinomenine	TCM	morphinian alkaloid	MRGPRX2	MRGPRX2-SNAP-tag-HEK293 cells	Retention time on CMC column	interaction with MRGPRX2-SNAP-tag-HEK293 cells	positive	NC-HEK293 cells
43	Jia Q	2022	sinomenine	TCM	morphinian alkaloid	MRGPRX2	NC-HEK293 cells	Retention time on CMC column	interaction with NC-HEK293 cells	negative
32	Lei P	2022	sinomenine	TCM	morphinian alkaloid	MRGPRX2	LAD2 cells	Intracellular Ca2+ mobilization assay	induction of calcium mobilization	positive		EC50 = 2.16 uM
32	Lei P	2022	sinomenine	TCM	morphinian alkaloid	MRGPRX2	MRGPRX2-HEK293 cells	Intracellular Ca2+ mobilization assay	induction of calcium mobilization	positive		EC 50 = 1.84 uM
32	Lei P	2022	sinomenine	TCM	morphinian alkaloid	MRGPRX2	LAD2 cells	Retention time on CMC column	interaction with LAD2 cells	positive
32	Lei P	2022	sinomenine	TCM	morphinian alkaloid	MRGPRX2	MRGPRX2-HEK293 cells	Retention time on CMC column	interaction with MRGPRX2-HEK293 cells	positive
155	Wei D	2021	sinomenine	TCM	morphinian alkaloid	MRGPRX2	MRGPRX2-HEK293 cells	Competetive binding assay on CMC column	interaction with MRGPRX2	positive
133	Han S	2017	baicalin	TCM	flavonoid	MRGPRX2	MRGPRX2-HEK293 cells	Intracellular Ca2+ mobilization assay	induction of calcium mobilization	positive	NC-HEK293 cells
133	Han S	2017	baicalin	TCM	flavonoid	MRGPRX2	LAD2 cells	Intracellular Ca2+ mobilization assay	induction of calcium mobilization	positive	MRGPRX2-siRNA-LAD2 cells
133	Han S	2017	baicalin	TCM	flavonoid	MRGPRX2	LAD2 cells	HA release assay	degranulation	positive
133	Han S	2017	baicalin	TCM	flavonoid	MrgprB2	mice model of PLA	Evans Blue extravasation	increase of vascular permability	positive
153	Liu R	2017	sinomenine	TCM	morphinian alkaloid	MrgprB2	mice model of PLA	local tissue swelling	increase of vascular permability	positive	MrgprB2-knockout mice; MUT mice
153	Liu R	2017	sinomenine	TCM	morphinian alkaloid	MrgprB2	mice model of PLA	Evans Blue extravasation	increase of vascular permability	positive	MrgprB2-knockout mice; MUT mice
153	Liu R	2017	sinomenine	TCM	morphinian alkaloid	MrgprB2	MPMC	Intracellular Ca2+ mobilization assay	induction of calcium mobilization	positive	MPMC from MrgprB2-knockout mice
153	Liu R	2017	sinomenine	TCM	morphinian alkaloid	MRGPRX2	MRGPRX2-HEK293 cells	Intracellular Ca2+ mobilization assay	induction of calcium mobilization	positive		EC 50 = 2,77+/-0,44 uM
153	Liu R	2017	sinomenine	TCM	morphinian alkaloid	MrgprB2	MrgprB2-HEK293 cells	Intracellular Ca2+ mobilization assay	induction of calcium mobilization	positive		EC 50 = 2318+/-314 uM
153	Liu R	2017	sinomenine	TCM	morphinian alkaloid	MRGPRX2	LAD2 cells	Intracellular Ca2+ mobilization assay	induction of calcium mobilization	positive	MRGPRX2-siRNA-LAD2 cells
153	Liu R	2017	sinomenine	TCM	morphinian alkaloid	MRGPRX2	LAD2 cells	β-hexosaminidase release assay	degranulation	positive	MRGPRX2-siRNA-LAD2 cells
153	Liu R	2017	sinomenine	TCM	morphinian alkaloid	MRGPRX2	LAD2 cells	HA release assay	degranulation	positive	MRGPRX2-siRNA-LAD2 cells
153	Liu R	2017	sinomenine	TCM	morphinian alkaloid	MRGPRX2	LAD2 cells	Cytokines release assay	degranulation	positive	MRGPRX2-siRNA-LAD2 cells
153	Liu R	2017	sinomenine	TCM	morphinian alkaloid	MRGPRX2	LAD2 cells	Western Blott	phosphorylation of downstream sygnaling proteins	positive	MRGPRX2-siRNA-LAD2 cells
153	Liu R	2017	sinomenine	TCM	morphinian alkaloid	MRGPRX2	LAD2 cells	Western Blott	upregulation of MRGPRX2 protein level	positive
153	Liu R	2017	sinomenine	TCM	morphinian alkaloid	MRGPRX2	-	Molecular docking	binding to the receptor	positive		to active site
39	Lansu K	2017	sinomenine	TCM	morphinian alkaloid	MRGPRX2	MRGPRX2-HEK293 cells	Intracellular Ca2+ mobilization assay	induction of calcium mobilization	positive	NC-HEK293 cells
39	Lansu K	2017	sinomenine	TCM	morphinian alkaloid	MRGPRX2	MRGPRX2-HTLA cells	PRESTO Tango assay	MRGPRX2 activation and b-arrrestin recruitment	positive
33	Wang J	2020	baicalin	TCM	flavonoid	MrgprB2	mice model of PLA	Evans Blue extravasation	increase of vascular permability	positive	MUT mice
33	Wang J	2020	baicalin	TCM	flavonoid	MrgprB2	mice model of PLA	local tissue swelling	increase of vascular permability	positive	MUT mice
33	Wang J	2020	baicalin	TCM	flavonoid	MrgprB2	mice model of PLA	Avidin staining	tissue MCs degranulation	positive
33	Wang J	2020	baicalin	TCM	flavonoid	MrgprB3	RBL-2H3	Intracellular Ca2+ mobilization assay	induction of calcium mobilization	positive	MrgprB3-siRNA-RBL-2H3 cells
33	Wang J	2020	baicalin	TCM	flavonoid	MrgprB3	RBL-2H3	β-hexosaminidase release assay	degranulation	positive	MrgprB3-siRNA-RBL-2H3 cells
33	Wang J	2020	baicalin	TCM	flavonoid	MrgprB3	RBL-2H3	HA release assay	degranulation	positive	MrgprB3-siRNA-RBL-2H3 cells
33	Wang J	2020	baicalin	TCM	flavonoid	MrgprB3	RBL-2H3	Cytokines release assay	degranulation	positive
33	Wang J	2020	baicalin	TCM	flavonoid	MRGPRX2	MRGPRX2-HEK293 cells	Intracellular Ca2+ mobilization assay	induction of calcium mobilization	positive	NC-HEK293
33	Wang J	2020	baicalin	TCM	flavonoid	MrgprB2	mice model of ASA	Body temperature changes	decrease of body temperature	positive	MrgprB2-knockout mice
33	Wang J	2020	baicalin	TCM	flavonoid	MrgprB2	mice model of PLA	Evans Blue extravasation	increase of vascular permability	positive	MrgprB2-knockout mice
33	Wang J	2020	baicalin	TCM	flavonoid	MrgprB2	mice model of PLA	local tissue swelling	increase of vascular permability	positive	MrgprB2-knockout mice
120	Lin Y	2019	Isosalvianolic acid C	TCM	polyphenol	MrgprB2	mice model of PLA	local tissue swelling	increase of vascular permability	positive	MrgprB2-knockout mice; MUT mice
120	Lin Y	2019	Isosalvianolic acid C	TCM	polyphenol	MrgprB2	mice model of PLA	Evans Blue extravasation	increase of vascular permability	positive	MrgprB2-knockout mice; MUT mice
120	Lin Y	2019	Isosalvianolic acid C	TCM	polyphenol	MrgprB2	mice model of PLA	Evans Blue extravasation	increase of vascular permability	positive
120	Lin Y	2019	Isosalvianolic acid C	TCM	polyphenol	MRGPRX2	LAD2	β-hexosaminidase release assay	degranulation	positive	MRGPRX2-siRNA-LAD2 cells
120	Lin Y	2019	Isosalvianolic acid C	TCM	polyphenol	MRGPRX2	LAD2	HA release assay	degranulation	positive	MRGPRX2-siRNA-LAD2 cells
120	Lin Y	2019	Isosalvianolic acid C	TCM	polyphenol	MRGPRX2	LAD2	Cytokines release assay	degranulation	positive	MRGPRX2-siRNA-LAD2 cells
120	Lin Y	2019	Isosalvianolic acid C	TCM	polyphenol	MrgprB2	MPMC	Intracellular Ca2+ mobilization assay	induction of calcium mobilization	positive	MrgprB2-siRNA-MPMC
120	Lin Y	2019	Isosalvianolic acid C	TCM	polyphenol	MRGPRX2	MRGPRX2-HEK293 cells	Intracellular Ca2+ mobilization assay	induction of calcium mobilization	positive
120	Lin Y	2019	Isosalvianolic acid C	TCM	polyphenol	MrgprB2	MrgprB2-HEK293 cells	Intracellular Ca2+ mobilization assay	induction of calcium mobilization	positive
120	Lin Y	2019	Isosalvianolic acid C	TCM	polyphenol	MRGPRX2	LAD2	Intracellular Ca2+ mobilization assay	induction of calcium mobilization	positive	MRGPRX2-siRNA-LAD2 cells
120	Lin Y	2019	Isosalvianolic acid C	TCM	polyphenol	MRGPRX2	-	Molecular docking	binding to the receptor	positive		to active site
120	Lin Y	2019	Isosalvianolic acid C	TCM	polyphenol	MRGPRX2	LAD2 cells	Western Blott	phosphorylation of downstream sygnaling proteins	positive
37	Lin Y	2018	Isosalvianolic acid C	TCM	polyphenol	MRGPRX2	MRGPRX2-HEK293 cells	Retention time on CMC column	interaction with LAD2 cells	positive
37	Lin Y	2018	Sal C	TCM	polyphenol	MRGPRX2	MRGPRX2-HEK293 cells	Retention time on CMC column	interaction with MRGPRX2-HEK293 cells	positive
37	Lin Y	2018	Sal A	TCM	polyphenol	MRGPRX2	MRGPRX2-HEK293 cells	Retention time on CMC column	interaction with MRGPRX2-HEK293 cells	positive
37	Lin Y	2018	Isosalvianolic acid C	TCM	polyphenol	MRGPRX2	MRGPRX2-HEK293 cells	Intracellular Ca2+ mobilization assay	induction of calcium mobilization	positive		Isosal C EC50 = 38.88 ± 8.67
37	Lin Y	2018	Sal C	TCM	polyphenol	MRGPRX2	MRGPRX2-HEK293 cells	Intracellular Ca2+ mobilization assay	induction of calcium mobilization	positive		Sal C EC50 = 15.70 ± 4.62 μM
37	Lin Y	2018	Sal A	TCM	polyphenol	MRGPRX2	MRGPRX2-HEK293 cells	Intracellular Ca2+ mobilization assay	induction of calcium mobilization	positive		Sal A EC50 = 363.40 ± 34.51
37	Lin Y	2018	Isosalvianolic acid C	TCM	polyphenol	MRGPRX2	LAD2	β-hexosaminidase release assay	degranulation	positive
37	Lin Y	2018	Sal C	TCM	polyphenol	MRGPRX2	LAD2	β-hexosaminidase release assay	degranulation	positive
37	Lin Y	2018	Sal A	TCM	polyphenol	MRGPRX2	LAD2	β-hexosaminidase release assay	degranulation	positive
37	Lin Y	2018	Isosalvianolic acid C	TCM	polyphenol	MRGPRX2	LAD2	HA release assay	degranulation	positive
37	Lin Y	2018	Sal C	TCM	polyphenol	MRGPRX2	LAD2	HA release assay	degranulation	positive
37	Lin Y	2018	Sal A	TCM	polyphenol	MRGPRX2	LAD2	HA release assay	degranulation	positive
37	Lin Y	2018	Sal C	TCM	polyphenol	MRGPRX2	LAD2	Intracellular Ca2+ mobilization assay	induction of calcium mobilization	positive	MRGPRX2-siRNA-LAD2 cells
37	Lin Y	2018	Sal C	TCM	polyphenol	MrgprB2	mice model of PLA	Evans Blue extravasation	increase of vascular permability	positive
37	Lin Y	2018	Sal C	TCM	polyphenol	MrgprB2	mice model of PLA	local tissue swelling	increase of vascular permability	positive
37	Lin Y	2018	Sal C	TCM	polyphenol	MrgprB2	mice model of ASA	Body temperature changes	decrease of body temperature	positive
35	Yang L	2020	rosmarinic acid	TCM	polyphenol	MRGPRX2	MRGPRX2-HEK293 cells	Retention time on CMC column	interaction with MRGPRX2-HEK293 cells	positive		IC50 unable to calculate
35	Yang L	2020	rosmarinic acid	TCM	polyphenol	MRGPRX2	LAD2	HA release assay	inhibition of degranulation	positive
35	Yang L	2020	rosmarinic acid	TCM	polyphenol	MRGPRX2	LAD2	β-hexosaminidase release assay	inhibition of degranulation	positive
72	Ding Y	2023	rosmarinic acid	TCM	polyphenol	MrgprB2	mice model of ACD	Scratch count	inhibition of local dermatitis	positive
72	Ding Y	2023	rosmarinic acid	TCM	polyphenol	MrgprB2	mice model of ACD	Levels of serum HA	inhibition of systemic inflammation	positive
72	Ding Y	2023	rosmarinic acid	TCM	polyphenol	MrgprB2	mice model of ACD	Levels of serum cytokines	inhibition of systemic inflammation	positive
72	Ding Y	2023	rosmarinic acid	TCM	polyphenol	MrgprB2	mice model of ACD	local tissue swelling	decrease of vascular permability	positive
72	Ding Y	2023	rosmarinic acid	TCM	polyphenol	MrgprB2	mice model of ACD	H&E staining	decrease of lymphocytes infiltration	positive
72	Ding Y	2023	rosmarinic acid	TCM	polyphenol	MrgprB2	mice model of ACD	toluidine blue staining	decrease of MC degranulation	positive
72	Ding Y	2023	rosmarinic acid	TCM	polyphenol	MrgprB2	mice model of ACD	qRT-PCR	downregulation of CST-14 mRNA expression	positive
72	Ding Y	2023	rosmarinic acid	TCM	polyphenol	MRGPRX2	LAD2	Intracellular Ca2+ mobilization assay	induction of calcium mobilization	negative
72	Ding Y	2023	rosmarinic acid	TCM	polyphenol	MRGPRX2	LAD2	β-hexosaminidase release assay	degranulation	negative
72	Ding Y	2023	rosmarinic acid	TCM	polyphenol	MRGPRX2	LAD2	HA release assay	degranulation	negative
72	Ding Y	2023	rosmarinic acid	TCM	polyphenol	MRGPRX2	LAD2	Intracellular Ca2+ mobilization assay	inhibition of calcium mobilization	positive
72	Ding Y	2023	rosmarinic acid	TCM	polyphenol	MRGPRX2	LAD2	β-hexosaminidase release assay	inhibition of degranulation	positive
72	Ding Y	2023	rosmarinic acid	TCM	polyphenol	MRGPRX2	LAD2	HA release assay	inhibition of degranulation	positive
72	Ding Y	2023	rosmarinic acid	TCM	polyphenol	MRGPRX2	LAD2	Cytokines release assay	inhibition of degranulation	positive
72	Ding Y	2023	rosmarinic acid	TCM	polyphenol	MRGPRX2	MRGPRX2-HEK293 cells	Intracellular Ca2+ mobilization assay	inhibition of calcium mobilization	positive	NC-HEK293 cells
72	Ding Y	2023	rosmarinic acid	TCM	polyphenol	MRGPRX2	-	Molecular docking	binding to the receptor	positive		intracellular site, with G-proteins
72	Ding Y	2023	rosmarinic acid	TCM	polyphenol	MRGPRX2	LAD2	qRT-PCR	downregulation of MRGPRX2 mRNA expression	positive
72	Ding Y	2023	rosmarinic acid	TCM	polyphenol	MRGPRX2	LAD2	Western Blott	downregulation of MRGPRX2 protein level	positive
72	Ding Y	2023	rosmarinic acid	TCM	polyphenol	MRGPRX2	LAD2	Western Blott	inhibition of phosphorylation of downstream sygnaling proteins	positive
40	Adhikari N	2022	rosmarinic acid	TCM	polyphenol	MRGPRX2	MRGPRX2-HEK293 cells	Intracellular Ca2+ mobilization assay	induction of calcium mobilization	negative
40	Adhikari N	2022	rosmarinic acid	TCM	polyphenol	MRGPRX2	MRGPRX2-HEK293 cells	Intracellular Ca2+ mobilization assay	inhibition of calcium mobilization	negative
40	Adhikari N	2022	rosmarinic acid	TCM	polyphenol	MrgprB2	MrgprB2-HEK293 cells	Intracellular Ca2+ mobilization assay	inhibition of calcium mobilization	negative
40	Adhikari N	2022	rosmarinic acid	TCM	polyphenol	MrgprB2	MPMC	β-hexosaminidase release assay	inhibition of degranulation	negative		IC50 = 1.8 mM
40	Adhikari N	2022	rosmarinic acid	TCM	polyphenol	MRGPRX2	-	Molecular docking	binding to the receptor	negative		to binding pocket of the receptor
41	Wang L	2023	liquiritin	TCM	flavonoid	MrgprB2	MPMC	β-hexosaminidase release assay	inhibition of degranulation	positive
41	Wang L	2023	liquiritin	TCM	flavonoid	MrgprB2	MPMC	HA release assay	inhibition of degranulation	positive
41	Wang L	2023	liquiritin	TCM	flavonoid	MrgprB2	MPMC	Intracellular Ca2+ mobilization assay	inhibition of calcium mobilization	positive
41	Wang L	2023	liquiritin	TCM	flavonoid	MrgprB2	mice model of PLA	local tissue swelling	decrease of vascular permability	positive
41	Wang L	2023	liquiritin	TCM	flavonoid	MrgprB2	mice model of PLA	H&E staining	decrease of vascular permability	positive
41	Wang L	2023	liquiritin	TCM	flavonoid	MrgprB2	mice model of PLA	toluidine blue staining	decrease of MC degranulation	positive
41	Wang L	2023	liquiritin	TCM	flavonoid	MrgprB2	mice model of ASA	Levels of serum HA	inhibition of systemic inflammation	positive
41	Wang L	2023	liquiritin	TCM	flavonoid	MrgprB2	mice model of ASA	Levels of serum cytokines	inhibition of systemic inflammation	positive
41	Wang L	2023	liquiritin	TCM	flavonoid	MrgprB2	mice model of PLA	Levels of tissue HA	inhibition of local inflammation	positive
41	Wang L	2023	liquiritin	TCM	flavonoid	MRGPRX2	-	Molecular docking	binding to the receptor	positive		to active site of the receptor
41	Wang L	2023	liquiritin	TCM	flavonoid	MRGPRX2	MRGPRX2-HEK293 cells	β-hexosaminidase release assay	inhibition of degranulation	positive	NC-HEK293 cells
41	Wang L	2023	liquiritin	TCM	flavonoid	MRGPRX2	MRGPRX2-HEK293 cells	Intracellular Ca2+ mobilization assay	induction of calcium mobilization	negative	NC-HEK293 cells
41	Wang L	2023	liquiritin	TCM	flavonoid	MrgprB2	MPMC	Western Blott	inhibition of phosphorylation of downstream sygnaling proteins	positive
41	Wang L	2023	liquiritin	TCM	flavonoid	MrgprB2	mice model of PLA	Western Blott	inhibition of phosphorylation of downstream sygnaling proteins	positive
42	Zhang Y	2023	fisetin	TCM	flavonoid	MrgprB2	mice model of CU	local pruritus	decrease of local pruritus	positive
42	Zhang Y	2023	fisetin	TCM	flavonoid	MrgprB2	mice model of CU	Levels of serum HA	inhibition of systemic inflammation	positive
42	Zhang Y	2023	fisetin	TCM	flavonoid	MrgprB2	mice model of CU	Levels of serum cytokines	inhibition of systemic inflammation	positive
42	Zhang Y	2023	fisetin	TCM	flavonoid	MrgprB2	mice model of CU	H&E staining	decrease of RBC infiltration	positive
42	Zhang Y	2023	fisetin	TCM	flavonoid	MrgprB2	mice model of CU	toluidine blue staining	decrease of MC degranulation	positive
42	Zhang Y	2023	fisetin	TCM	flavonoid	MrgprB2	mice model of PLA	Evans Blue extravasation	decrease of vascular permability	positive
42	Zhang Y	2023	fisetin	TCM	flavonoid	MrgprB2	mice model of PLA	local tissue swelling	decrease of vascular permability	positive
42	Zhang Y	2023	fisetin	TCM	flavonoid	MrgprB2	mice model of ASA	Body temperature changes	inhibition of decrease of body temperature	positive
42	Zhang Y	2023	fisetin	TCM	flavonoid	MRGPRX2	-	Molecular docking	binding to the receptor	positive		to active site of the receptor
42	Zhang Y	2023	fisetin	TCM	flavonoid	MRGPRX2	-	Surface plasmon resonance	interaction with MRGPRX2	positive
42	Zhang Y	2023	fisetin	TCM	flavonoid	MRGPRX2	MRGPRX2-HEK293 cells	Intracellular Ca2+ mobilization assay	inhibition of calcium mobilization	positive	NC-HEK293 cells
42	Zhang Y	2023	fisetin	TCM	flavonoid	MRGPRX2	MRGPRX2-HEK293 cells	Intracellular Ca2+ mobilization assay	induction of calcium mobilization	negative	NC-HEK293 cells
42	Zhang Y	2023	fisetin	TCM	flavonoid	MRGPRX2	LAD2	β-hexosaminidase release assay	degranulation	negative
42	Zhang Y	2023	fisetin	TCM	flavonoid	MRGPRX2	LAD2	HA release assay	degranulation	negative
42	Zhang Y	2023	fisetin	TCM	flavonoid	MRGPRX2	LAD2	β-hexosaminidase release assay	inhibition of degranulation	positive
42	Zhang Y	2023	fisetin	TCM	flavonoid	MRGPRX2	LAD2	HA release assay	inhibition of degranulation	positive
42	Zhang Y	2023	fisetin	TCM	flavonoid	MRGPRX2	LAD2	Intracellular Ca2+ mobilization assay	inhibition of calcium mobilization	positive
42	Zhang Y	2023	fisetin	TCM	flavonoid	MRGPRX2	LAD2	Cytokines release assay	inhibition of degranulation	positive
42	Zhang Y	2023	fisetin	TCM	flavonoid	MRGPRX2	LAD2	Western Blott	inhibition of phosphorylation of downstream sygnaling proteins	positive
38	Han S	2018	praeruptorin A	TCM	coumarin	MRGPRX2	LAD2/RBL-2H3	Retention time on CMC column	interaction with RBL-2H3/LAD2 cells	positive
38	Han S	2018	praeruptorin A	TCM	coumarin	MRGPRX2	LAD2	Competetive binding assay on CMC column	interaction with MRGPRX2	positive		compete with ciprofloxacin
38	Han S	2018	piperine	TCM	alkaloid	MRGPRX2	LAD2/RBL-2H3	Retention time on CMC column	interaction with RBL-2H3/LAD2 cells	positive
38	Han S	2018	piperine	TCM	alkaloid	MRGPRX2	LAD2	Competetive binding assay on CMC column	interaction with MRGPRX2	positive		compete with ciprofloxacin
38	Han S	2018	osthole	TCM	coumarin	MRGPRX2	LAD2/RBL-2H3	Retention time on CMC column	interaction with RBL-2H3/LAD2 cells	positive
38	Han S	2018	osthole	TCM	coumarin	MRGPRX2	LAD2	Competetive binding assay on CMC column	interaction with MRGPRX2	negative		compete with ciprofloxacin
38	Han S	2018	praeruptorin A	TCM	coumarin	? FceRI ?	RBL-2H3	Competetive binding assay on CMC column	interaction with FceRI ?	negative		compete with quercetin
38	Han S	2018	piperine	TCM	alkaloid	? FceRI ?	RBL-2H3	Competetive binding assay on CMC column	interaction with FceRI ?	negative		compete with quercetin
38	Han S	2018	osthole	TCM	coumarin	? FceRI ?	RBL-2H3	Competetive binding assay on CMC column	interaction with FceRI ?	positive		compete with quercetin
38	Han S	2018	praeruptorin A	TCM	coumarin	? FceRI ?	RBL-2H3	β-hexosaminidase release assay	degranulation	negative
38	Han S	2018	praeruptorin A	TCM	coumarin	? FceRI ?	RBL-2H3	HA release assay	degranulation	negative
38	Han S	2018	praeruptorin A	TCM	coumarin	MRGPRX2	LAD2	β-hexosaminidase release assay	degranulation	positive
38	Han S	2018	praeruptorin A	TCM	coumarin	MRGPRX2	LAD2	HA release assay	degranulation	positive
38	Han S	2018	piperine	TCM	alkaloid	? FceRI ?	RBL-2H3	β-hexosaminidase release assay	degranulation	negative
38	Han S	2018	piperine	TCM	alkaloid	? FceRI ?	RBL-2H3	HA release assay	degranulation	negative
38	Han S	2018	piperine	TCM	alkaloid	MRGPRX2	LAD2	β-hexosaminidase release assay	degranulation	negative
38	Han S	2018	piperine	TCM	alkaloid	MRGPRX2	LAD2	HA release assay	degranulation	negative
38	Han S	2018	osthole	TCM	coumarin	? FceRI ?	RBL-2H3	β-hexosaminidase release assay	degranulation	positive
38	Han S	2018	osthole	TCM	coumarin	? FceRI ?	RBL-2H3	HA release assay	degranulation	positive
38	Han S	2018	osthole	TCM	coumarin	MRGPRX2	LAD2	β-hexosaminidase release assay	degranulation	negative
38	Han S	2018	osthole	TCM	coumarin	MRGPRX2	LAD2	HA release assay	degranulation	negative
34	Callahan B	2020	osthole	TCM	coumarin	MRGPRX2	LAD2	Intracellular Ca2+ mobilization assay	induction of calcium mobilization	negative
34	Callahan B	2020	osthole	TCM	coumarin	MRGPRX2	LAD2	β-hexosaminidase release assay	degranulation	negative
34	Callahan B	2020	osthole	TCM	coumarin	MRGPRX2	LAD2	Intracellular Ca2+ mobilization assay	inhibition of calcium mobilization	positive
34	Callahan B	2020	osthole	TCM	coumarin	MRGPRX2	LAD2	β-hexosaminidase release assay	inhibition of degranulation	positive
34	Callahan B	2020	osthole	TCM	coumarin	MRGPRX2	MRGPRX2-RBL-2H3 cells	Intracellular Ca2+ mobilization assay	inhibition of calcium mobilization	positive	NC-RBL-2H3.
34	Callahan B	2020	osthole	TCM	coumarin	MRGPRX2	MRGPRX2-RBL-2H3 cells	β-hexosaminidase release assay	inhibition of degranulation	positive	NC-RBL-2H3.
34	Callahan B	2020	osthole	TCM	coumarin	MRGPRX2	LAD2	Cytokines release assay	inhibition of degranulation	positive
34	Callahan B	2020	osthole	TCM	coumarin	MRGPRX2	LAD2	Western Blott	inhibition of phosphorylation of downstream sygnaling proteins	positive
34	Callahan B	2020	osthole	TCM	coumarin	MRGPRX2	HSMC	β-hexosaminidase release assay	inhibition of degranulation	positive
34	Callahan B	2020	osthole	TCM	coumarin	MrgprB2	MPMC	β-hexosaminidase release assay	inhibition of degranulation	positive
34	Callahan B	2020	osthole	TCM	coumarin	MrgprB2	mice model of PLA	Evans Blue extravasation	decrease of vascular permability	positive
34	Callahan B	2020	osthole	TCM	coumarin	MrgprB2	mice model of PLA	local tissue swelling	decrease of vascular permability	positive
34	Callahan B	2020	osthole	TCM	coumarin	MrgprB2	mice model of rosacea	local inflammation	decrease of local inflammation	positive
34	Callahan B	2020	osthole	TCM	coumarin	MrgprB2	mice model of rosacea	local tissue swelling	decrease of vascular permability	positive
34	Callahan B	2020	osthole	TCM	coumarin	MrgprB2	mice model of rosacea	H&E staining	decrease of lymphocyte infiltration	positive
34	Callahan B	2020	osthole	TCM	coumarin	MrgprB2	mice model of rosacea	qRT-PCR	downregulation of inflammatory mediators mRNA expression	positive
34	Callahan B	2020	osthole	TCM	coumarin	MrgprB2	mice model of rosacea	toluidine blue staining	decrease of MC degranulation	positive
34	Callahan B	2020	osthole	TCM	coumarin	MRGPRX2	-	Molecular docking	binding to the receptor	positive		alosteric inhibitor
34	Callahan B	2020	osthole	TCM	coumarin	MRGPRX2	LAD2	Fluorescent microscopy	surface/intracellular receptor downregulation	positive
36	Qiao C	2020	piperine	TCM	alkaloid	MrgprB2	mice model of PLA	Evans Blue extravasation	decrease of vascular permability	positive
36	Qiao C	2020	piperine	TCM	alkaloid	MrgprB2	mice model of PLA	local tissue swelling	decrease of vascular permability	positive
36	Qiao C	2020	piperine	TCM	alkaloid	MrgprB2	mice model of ASA	Body temperature changes	inhibition of decrease of body temperature	positive
36	Qiao C	2020	piperine	TCM	alkaloid	MrgprB2	MPMC	Intracellular Ca2+ mobilization assay	inhibition of calcium mobilization	positive
36	Qiao C	2020	piperine	TCM	alkaloid	MRGPRX2	LAD2	β-hexosaminidase release assay	inhibition of degranulation	positive
36	Qiao C	2020	piperine	TCM	alkaloid	MRGPRX2	LAD2	HA release assay	inhibition of degranulation	positive
36	Qiao C	2020	piperine	TCM	alkaloid	MRGPRX2	LAD2	PDG2 release assay	inhibition of degranulation	positive
36	Qiao C	2020	piperine	TCM	alkaloid	MRGPRX2	LAD2	Cytokines release assay	inhibition of degranulation	positive
36	Qiao C	2020	piperine	TCM	alkaloid	MRGPRX2	LAD2	Western Blott	inhibition of phosphorylation of downstream sygnaling proteins	positive
36	Qiao C	2020	piperine	TCM	alkaloid	MRGPRX2	LAD2	Competetive binding assay on CMC column	interaction with MRGPRX2	positive		compete with sinomenine

## Sheet: abbreviations
Abbreviation	full name
MC	mast cell
MRGPRX2	human
MrgprB2	mouse
MrgprB3	rat
TCM	indredient used in traditional chinese medicine
CMC	cell membrane chromatography
HA	histamine
PDG2	prostaglandin D2
H&E staining	hematoxylin and eosin staining
HSMC	culture of human skin derived MCs
LAD2 cells	human laboratory of allergic disease 2 mast cells
MRGPRX2-siRNA-LAD2 cells	MRGPRX2-knockdown LAD2 cells (by small interfering RNA)
NC-HEK293 cells	non-transfected human embrionic kidney 293 (HEK293) cells
MRGPRX2-HEK293 cells	MRGPRX2-transfected HEK293 cells
MrgprB2-HEK293 cells	MrgprB2-transfected HEK293 cells
MRGPRX2-HTLA cells	MRGPRX2-transfected, stably expressing tTA-dependent luciferase reporter and a β-arrestin2-TEV fusion gene HEK293 cell line
PRESTO Tango assay	Parallel Receptor-ome Expression and Screening via Transcriptional Output - transcriptional activation following arrestin translocation method
RBL-2H3	rat basophilic leukemia 2H3 cells
NC-RBL-2H3	non-transfected RBL-2H3 cells
MRGPRX2-RBL-2H3 cells	MRGPRX2-transfected RBL-2H3 cells
MrgprB3-siRNA-RBL-2H3 cells	MrgprB3-knockdown RBL-2H3 cells (by small interfering RNA)
MPMC	mouse peritoneal mast cells
MrgprB2-siRNA-MPMC	MrgprB2-knockdown mouse peritoneal mast cells (by small interfering RNA)
mice model of ASA	mice model of active systemic anaphilaxis
mice model of PLA	mice model of passive local anaphilaxis
mice model of ACD	mice model of allergic contact dermatitis
mice model of CU	mice model of chronic urticaria
MUT mice	C57BL/6 STOCK KitW-sh/W-sh mice (mast cells-depleted mice)
